# Supplementary material for: From Structure to Function: Understanding Synthetic Conditions in Relation to Magnetic Properties of Hybrid Pd/Fe-Oxide Nanoparticles
Source: Nanomaterials (Basel). 2022 Oct 18;12(20):3649. doi: 10.3390/nano12203649 (PMC9612236; doi:10.3390/nano12203649)
Supplement: Supplementary file 1 [file nanomaterials-12-03649-s001.zip]

Archive with 1 entries (1 files):
- nanomaterials-1933952-supplementary.pdf
